# Supplementary material for: Insights into the Molecular Mechanisms of Purine Compounds Synergistically Inducing Larval Settlement in Mytilopsis sallei Using Multi-Group Comparative Transcriptomic Analysis
Source: Biology (Basel). 2024 Dec 20;13(12):1067. doi: 10.3390/biology13121067 (PMC11672916; doi:10.3390/biology13121067)
Supplement: Supplementary file 1 [file biology-13-01067-s001.zip]

Archive with 1 entries (1 files):
- biology-3316339-supplementary.pdf
